# Supplementary material for: COL1A1 novel splice variant in osteogenesis imperfecta and splicing variants review: A case report
Source: Front Surg. 2022 Sep 15;9:986372. doi: 10.3389/fsurg.2022.986372 (PMC9632975; doi:10.3389/fsurg.2022.986372)
Supplement: Supplementary file 1 [file Table1.xlsx]

## Sheet: Sup tab1
Supplementary table 1. List of splicing variants reported cases, splicing variant, article and link
	Mutation	Nucleotide	OI clinical type	Article name	Link
1	c.333_333+1delinsTC	3	I	Osteogenesis Imperfecta Variant Database (COL1A1)	shorturl.at/qsCKU
2	c.696+1G>A	9	IV	Osteogenesis Imperfecta Variant Database (COL1A1)	shorturl.at/qsCKU
3	c.696+1G>A	9	III	Osteogenesis Imperfecta Variant Database (COL1A1)	shorturl.at/qsCKU
4	c.957+5G>A	14	II	Osteogenesis Imperfecta Variant Database (COL1A1)	shorturl.at/qsCKU
5	c.1054_1056+2del	16	II	Osteogenesis Imperfecta Variant Database (COL1A1)	shorturl.at/qsCKU
6	c.1054_1056+2del	16	I	Osteogenesis Imperfecta Variant Database (COL1A1)	shorturl.at/qsCKU
7	c.1200G>T	18	I	Osteogenesis Imperfecta Variant Database (COL1A1)	shorturl.at/qsCKU
8	c.1200_1200+1del	18	I	Osteogenesis Imperfecta Variant Database (COL1A1)	shorturl.at/qsCKU
9	c.1608_1614+25del	23	I	Osteogenesis Imperfecta Variant Database (COL1A1)	shorturl.at/qsCKU
10	c.2235_2235+1delAG	32	I	Osteogenesis Imperfecta Variant Database (COL1A1)	shorturl.at/qsCKU
11	c.2509_2559+9del	37	II	Osteogenesis Imperfecta Variant Database (COL1A1)	shorturl.at/qsCKU
12	p.Gly821Ser	37	I	Osteogenesis Imperfecta Variant Database (COL1A1)	shorturl.at/qsCKU
13	c.3261+1G>A	45	II	Osteogenesis Imperfecta Variant Database (COL1A1)	shorturl.at/qsCKU
14	c.3423+2T>A	47	II	Osteogenesis Imperfecta Variant Database (COL1A1)	shorturl.at/qsCKU
15	c.3424-1G>C	48	II	Osteogenesis Imperfecta Variant Database (COL1A1)	shorturl.at/qsCKU
16	c.3814+1G>T	48	I	Osteogenesis Imperfecta Variant Database (COL1A1)	shorturl.at/qsCKU
17	c.3646delT	49	I	Osteogenesis Imperfecta Variant Database (COL1A1)	shorturl.at/qsCKU
18	c.3646delT	49	I	Osteogenesis Imperfecta Variant Database (COL1A1)	shorturl.at/qsCKU
19	c.3814+1G>T	49	I	Osteogenesis Imperfecta Variant Database (COL1A1)	shorturl.at/qsCKU
20	c.3814+1G>T	50	I	Osteogenesis Imperfecta Variant Database (COL1A1)	shorturl.at/qsCKU
21	c.3814+1G>T	51	I	Osteogenesis Imperfecta Variant Database (COL1A1)	shorturl.at/qsCKU
22	c.751-2A>C	10i	IV	Genotype-phenotype relationship in a large cohort of osteogenesis imperfecta patients with COL1A1 mutations revealed by a new scoring system	10.1097/CM9.0000000000000013
23	c.750+2T>A	10i	I	Osteogenesis Imperfecta Variant Database (COL1A1)	shorturl.at/qsCKU
24	c.750+1G>T	10i	I	Osteogenesis Imperfecta Variant Database (COL1A1)	shorturl.at/qsCKU
25	c.750+1G>A	10i	I	Osteogenesis Imperfecta Variant Database (COL1A1)	shorturl.at/qsCKU
26	c.750+1G>A	10i	I	Osteogenesis Imperfecta Variant Database (COL1A1)	shorturl.at/qsCKU
27	c.750+1G>A	10i	I	Osteogenesis Imperfecta Variant Database (COL1A1)	shorturl.at/qsCKU
28	c.750+2T>A	10i	IV	Osteogenesis Imperfecta Variant Database (COL1A1)	shorturl.at/qsCKU
29	c.751-3_755del	10i	I	Osteogenesis Imperfecta Variant Database (COL1A1)	shorturl.at/qsCKU
30	c.751-1G>C	10i	I	Osteogenesis Imperfecta Variant Database (COL1A1)	shorturl.at/qsCKU
31	c.802_804+ del AGAGTGAGTCAC	11i	III	Genotype-phenotype relationship in a large cohort of osteogenesis imperfecta patients with COL1A1 mutations revealed by a new scoring system	10.1097/CM9.0000000000000013
32	c.804+1G>A	11i	I	Osteogenesis Imperfecta Variant Database (COL1A1)	shorturl.at/qsCKU
33	c.804+2_804+3del	11i	III	Osteogenesis Imperfecta Variant Database (COL1A1)	shorturl.at/qsCKU
34	c.804+3_804+6del	11i	III	Osteogenesis Imperfecta Variant Database (COL1A1)	shorturl.at/qsCKU
35	c.804+3_804+6del	11i	III	Osteogenesis Imperfecta Variant Database (COL1A1)	shorturl.at/qsCKU
36	c.804+3_804+6del	11i	III	Osteogenesis Imperfecta Variant Database (COL1A1)	shorturl.at/qsCKU
37	c.804+5G>C	11i	III	Osteogenesis Imperfecta Variant Database (COL1A1)	shorturl.at/qsCKU
38	c.858+1G>A	12i	I	Osteogenesis Imperfecta Variant Database (COL1A1)	shorturl.at/qsCKU
39	c.858+1G>A	12i	I	Osteogenesis Imperfecta Variant Database (COL1A1)	shorturl.at/qsCKU
40	c.858+1G>T	12i	I	Osteogenesis Imperfecta Variant Database (COL1A1)	shorturl.at/qsCKU
41	c.858+1_858+5del	12i	III	Osteogenesis Imperfecta Variant Database (COL1A1)	shorturl.at/qsCKU
42	c.859-2A>C	12i	III	Osteogenesis Imperfecta Variant Database (COL1A1)	shorturl.at/qsCKU
43	c.859-2A>C	12i	I	Osteogenesis Imperfecta Variant Database (COL1A1)	shorturl.at/qsCKU
44	c.859-2A>G	12i	I	Osteogenesis Imperfecta Variant Database (COL1A1)	shorturl.at/qsCKU
45	c.859-1G>A	12i	IV	Osteogenesis Imperfecta Variant Database (COL1A1)	shorturl.at/qsCKU
46	c.859-1G>A	12i	IV	Osteogenesis Imperfecta Variant Database (COL1A1)	shorturl.at/qsCKU
47	c.903+1G>A	13i	I	Osteogenesis Imperfecta Variant Database (COL1A1)	shorturl.at/qsCKU
48	c.904-10T>A	13i	I	Osteogenesis Imperfecta Variant Database (COL1A1)	shorturl.at/qsCKU
49	c.904-9G>A	13i	I	Osteogenesis Imperfecta Variant Database (COL1A1)	shorturl.at/qsCKU
50	c.904-9G>A	13i	I	Osteogenesis Imperfecta Variant Database (COL1A1)	shorturl.at/qsCKU
51	c.957+2T>A	14i	II	Osteogenesis Imperfecta Variant Database (COL1A1)	shorturl.at/qsCKU
52	c.957+5G>A	14i	II	Osteogenesis Imperfecta Variant Database (COL1A1)	shorturl.at/qsCKU
53	c.957+5G>A	14i	II	Osteogenesis Imperfecta Variant Database (COL1A1)	shorturl.at/qsCKU
54	c.958-19_958-16del	14i	III	Osteogenesis Imperfecta Variant Database (COL1A1)	shorturl.at/qsCKU
55	c.958-19_958-16del	14i	IV	Osteogenesis Imperfecta Variant Database (COL1A1)	shorturl.at/qsCKU
56	c.958-1G>A	14i	I	Osteogenesis Imperfecta Variant Database (COL1A1)	shorturl.at/qsCKU
57	c.958-1G>A	14i	I	Osteogenesis Imperfecta Variant Database (COL1A1)	shorturl.at/qsCKU
58	c.1002+2T>C	15i	I	Osteogenesis Imperfecta Variant Database (COL1A1)	shorturl.at/qsCKU
59	c.1002+2T>C	15i	IV	Osteogenesis Imperfecta Variant Database (COL1A1)	shorturl.at/qsCKU
60	c.1002+5G>A	15i	IV	Osteogenesis Imperfecta Variant Database (COL1A1)	shorturl.at/qsCKU
61	c.1002+5del	15i	III	Osteogenesis Imperfecta Variant Database (COL1A1)	shorturl.at/qsCKU
62	c.1003-44_1003-33del	15i	I	Osteogenesis Imperfecta Variant Database (COL1A1)	shorturl.at/qsCKU
63	c.1003-2A>G	15i	I	Osteogenesis Imperfecta Variant Database (COL1A1)	shorturl.at/qsCKU
64	c.1003-2A>G	15i	IV	Osteogenesis Imperfecta Variant Database (COL1A1)	shorturl.at/qsCKU
65	c.1003-2A>G	15i	I	Osteogenesis Imperfecta Variant Database (COL1A1)	shorturl.at/qsCKU
66	c.1003-2A>G	15i	I	Osteogenesis Imperfecta Variant Database (COL1A1)	shorturl.at/qsCKU
67	c.1003-2A>G	15i	I	Osteogenesis Imperfecta Variant Database (COL1A1)	shorturl.at/qsCKU
68	c.1003-1G>C	15i	IV	Osteogenesis Imperfecta Variant Database (COL1A1)	shorturl.at/qsCKU
69	c.1003-1G>C	15i	I	Osteogenesis Imperfecta Variant Database (COL1A1)	shorturl.at/qsCKU
70	c.1056+1G>A	16i	I	Osteogenesis Imperfecta Variant Database (COL1A1)	shorturl.at/qsCKU
71	c.1056+1G>A	16i	III	Osteogenesis Imperfecta Variant Database (COL1A1)	shorturl.at/qsCKU
72	c.1056+1G>A	16i	III	Osteogenesis Imperfecta Variant Database (COL1A1)	shorturl.at/qsCKU
73	c.1056+1G>A	16i	III	Osteogenesis Imperfecta Variant Database (COL1A1)	shorturl.at/qsCKU
74	c.1056+1G>A	16i	IV	Osteogenesis Imperfecta Variant Database (COL1A1)	shorturl.at/qsCKU
75	c.1057-2A>G	16i	I	Osteogenesis Imperfecta Variant Database (COL1A1)	shorturl.at/qsCKU
76	c.1057-2A>G	16i	IV	Osteogenesis Imperfecta Variant Database (COL1A1)	shorturl.at/qsCKU
77	c.1057-2A>G	16i	IV	Osteogenesis Imperfecta Variant Database (COL1A1)	shorturl.at/qsCKU
78	c.1057-2A>G	16i	I	Osteogenesis Imperfecta Variant Database (COL1A1)	shorturl.at/qsCKU
79	c.1057-2A>C	16i	I	Osteogenesis Imperfecta Variant Database (COL1A1)	shorturl.at/qsCKU
80	c.1057-1G>T	16i	IV	Osteogenesis Imperfecta Variant Database (COL1A1)	shorturl.at/qsCKU
81	c.1057-1G>T	16i	I	Osteogenesis Imperfecta Variant Database (COL1A1)	shorturl.at/qsCKU
82	c.1155+1G>C	17i	III	Osteogenesis Imperfecta Variant Database (COL1A1)	shorturl.at/qsCKU
83	c.1155+1G>C	17i	I	Osteogenesis Imperfecta Variant Database (COL1A1)	shorturl.at/qsCKU
84	c.1155 + 1G > C	17i	I	Hybrid minigene splicing assay verifies the pathogenicity of a novel splice site variant in the COL1A1 gene of a chinese patient with osteogenesis imperfecta type I	10.1016/j.injury.2019.10.033
85	c.1156-1G>A	17i	I	Osteogenesis Imperfecta Variant Database (COL1A1)	shorturl.at/qsCKU
86	c.1155+1G>A	17i	I	Osteogenesis Imperfecta Variant Database (COL1A1)	shorturl.at/qsCKU
87	c.1155+1G>A	17i	I	Osteogenesis Imperfecta Variant Database (COL1A1)	shorturl.at/qsCKU
88	c.1155+1G>A	17i	I	Osteogenesis Imperfecta Variant Database (COL1A1)	shorturl.at/qsCKU
89	c.1155+1G>A	17i	I	Osteogenesis Imperfecta Variant Database (COL1A1)	shorturl.at/qsCKU
90	c.1155+1G>A	17i	I	Osteogenesis Imperfecta Variant Database (COL1A1)	shorturl.at/qsCKU
91	c.1155+1G>A	17i	I	Osteogenesis Imperfecta Variant Database (COL1A1)	shorturl.at/qsCKU
92	c.1155+1G>C	17i	I	Osteogenesis Imperfecta Variant Database (COL1A1)	shorturl.at/qsCKU
93	c.1155+1G>C	17i	I	Osteogenesis Imperfecta Variant Database (COL1A1)	shorturl.at/qsCKU
94	c.1155+1G>C	17i	III	Osteogenesis Imperfecta Variant Database (COL1A1)	shorturl.at/qsCKU
95	c.1155+1G>C	17i	IV	Osteogenesis Imperfecta Variant Database (COL1A1)	shorturl.at/qsCKU
96	c.1155+1G>C	17i	I	Osteogenesis Imperfecta Variant Database (COL1A1)	shorturl.at/qsCKU
97	c.1155+1G>C	17i	III	Osteogenesis Imperfecta Variant Database (COL1A1)	shorturl.at/qsCKU
98	c.1155+1G>C	17i	I	Osteogenesis Imperfecta Variant Database (COL1A1)	shorturl.at/qsCKU
99	c.1155+2T>G	17i	I	Osteogenesis Imperfecta Variant Database (COL1A1)	shorturl.at/qsCKU
100	c.1155+3_1155+6del	17i	I	Osteogenesis Imperfecta Variant Database (COL1A1)	shorturl.at/qsCKU
101	c.1155+3_1155+6del	17i	I	Osteogenesis Imperfecta Variant Database (COL1A1)	shorturl.at/qsCKU
102	c.1156-1G>A	17i	I	Osteogenesis Imperfecta Variant Database (COL1A1)	shorturl.at/qsCKU
103	c.1200+1G>T	18i	I	Genotype-phenotype relationship in a large cohort of osteogenesis imperfecta patients with COL1A1 mutations revealed by a new scoring system	10.1097/CM9.0000000000000013
104	c.1200+1G>A	18i	I	Osteogenesis Imperfecta Variant Database (COL1A1)	shorturl.at/qsCKU
105	c.1200+1G>A	18i	I	Osteogenesis Imperfecta Variant Database (COL1A1)	shorturl.at/qsCKU
106	c.1200+1G>A	18i	I	Osteogenesis Imperfecta Variant Database (COL1A1)	shorturl.at/qsCKU
107	c.1200+1G>C	18i	I	Osteogenesis Imperfecta Variant Database (COL1A1)	shorturl.at/qsCKU
108	c.1201-1G>A	18i	I	Osteogenesis Imperfecta Variant Database (COL1A1)	shorturl.at/qsCKU
109	c.1299+1G>A	19i	I	Osteogenesis Imperfecta Variant Database (COL1A1)	shorturl.at/qsCKU
110	c.1299+1G>A	19i	I	Osteogenesis Imperfecta Variant Database (COL1A1)	shorturl.at/qsCKU
111	c.1299+1G>A	19i	I	Osteogenesis Imperfecta Variant Database (COL1A1)	shorturl.at/qsCKU
112	c.1299+1G>A	19i	I	Osteogenesis Imperfecta Variant Database (COL1A1)	shorturl.at/qsCKU
113	c.1299+1G>A	19i	I	Osteogenesis Imperfecta Variant Database (COL1A1)	shorturl.at/qsCKU
114	c.1299+1G>A	19i	I	Osteogenesis Imperfecta Variant Database (COL1A1)	shorturl.at/qsCKU
115	c.1299+1G>A	19i	I	Osteogenesis Imperfecta Variant Database (COL1A1)	shorturl.at/qsCKU
116	c.1299+1G>A	19i	I	Osteogenesis Imperfecta Variant Database (COL1A1)	shorturl.at/qsCKU
117	c.1299+1G>A	19i	I	Osteogenesis Imperfecta Variant Database (COL1A1)	shorturl.at/qsCKU
118	c.1299+1G>A	19i	I	Osteogenesis Imperfecta Variant Database (COL1A1)	shorturl.at/qsCKU
119	c.1299+1G>A	19i	I	Osteogenesis Imperfecta Variant Database (COL1A1)	shorturl.at/qsCKU
120	c.1299+1G>C	19i	IV	Osteogenesis Imperfecta Variant Database (COL1A1)	shorturl.at/qsCKU
121	c.1299+1G>C	19i	IV	Osteogenesis Imperfecta Variant Database (COL1A1)	shorturl.at/qsCKU
122	c.1299+1G>C	19i	IV	Osteogenesis Imperfecta Variant Database (COL1A1)	shorturl.at/qsCKU
123	c.1299+1G>C	19i	I	Osteogenesis Imperfecta Variant Database (COL1A1)	shorturl.at/qsCKU
124	c.1299+1G>C	19i	IV	Osteogenesis Imperfecta Variant Database (COL1A1)	shorturl.at/qsCKU
125	c.1300-1G>A	19i	I	Osteogenesis Imperfecta Variant Database (COL1A1)	shorturl.at/qsCKU
126	c.103+1G>A	1i	I	Osteogenesis Imperfecta Variant Database (COL1A1)	shorturl.at/qsCKU
127	c.103+1G>A	1i	I	Osteogenesis Imperfecta Variant Database (COL1A1)	shorturl.at/qsCKU
128	c.103 + 2 T > C	1i	I	Osteogenesis Imperfecta Variant Database (COL1A1)	shorturl.at/qsCKU
129	c.103 + 2 T > C	1i	IV	Osteogenesis Imperfecta Variant Database (COL1A1)	shorturl.at/qsCKU
130	c.104-3C>G	1i	I	Osteogenesis Imperfecta Variant Database (COL1A1)	shorturl.at/qsCKU
131	c.1353+1G>C	20i	I	Osteogenesis Imperfecta Variant Database (COL1A1)	shorturl.at/qsCKU
132	c.1353+1G>A	20i	II	Osteogenesis Imperfecta Variant Database (COL1A1)	shorturl.at/qsCKU
133	c.1353+1G>C	20i	I	Osteogenesis Imperfecta Variant Database (COL1A1)	shorturl.at/qsCKU
134	c.1353+2T>G	20i	I	Osteogenesis Imperfecta Variant Database (COL1A1)	shorturl.at/qsCKU
135	c.1353+2T>C	20i	I	Osteogenesis Imperfecta Variant Database (COL1A1)	shorturl.at/qsCKU
136	c.1353+5G>C	20i	II	Osteogenesis Imperfecta Variant Database (COL1A1)	shorturl.at/qsCKU
137	c.1354-12G>A	20i	I	Osteogenesis Imperfecta Variant Database (COL1A1)	shorturl.at/qsCKU
138	c.1354-12G>A	20i	I	Osteogenesis Imperfecta Variant Database (COL1A1)	shorturl.at/qsCKU
139	c.1354-12G>A	20i	I	Osteogenesis Imperfecta Variant Database (COL1A1)	shorturl.at/qsCKU
140	c.1354-12G>A	20i	I	Osteogenesis Imperfecta Variant Database (COL1A1)	shorturl.at/qsCKU
141	c.1354-12G>A	20i	I	Osteogenesis Imperfecta Variant Database (COL1A1)	shorturl.at/qsCKU
142	c.1354-2A>G	20i	I	Osteogenesis Imperfecta Variant Database (COL1A1)	shorturl.at/qsCKU
143	c.1354-2A>G	20i	I	Osteogenesis Imperfecta Variant Database (COL1A1)	shorturl.at/qsCKU
144	c.1354-2A>C	20i	I	Osteogenesis Imperfecta Variant Database (COL1A1)	shorturl.at/qsCKU
145	c.1461+1G>A	21i	I	Osteogenesis Imperfecta Variant Database (COL1A1)	shorturl.at/qsCKU
146	c.1461+1G>C	21i	I	Osteogenesis Imperfecta Variant Database (COL1A1)	shorturl.at/qsCKU
147	c.1461+1G>C	21i	I	Osteogenesis Imperfecta Variant Database (COL1A1)	shorturl.at/qsCKU
148	c.1462-2A>G	21i	II	Osteogenesis Imperfecta Variant Database (COL1A1)	shorturl.at/qsCKU
149	c.1516-5A>G	22i	IV	Genotype-phenotype relationship in a large cohort of osteogenesis imperfecta patients with COL1A1 mutations revealed by a new scoring system	10.1097/CM9.0000000000000013
150	c.1515+3A>G	22i	I	Osteogenesis Imperfecta Variant Database (COL1A1)	shorturl.at/qsCKU
151	c.1515+3A>G	22i	I	Osteogenesis Imperfecta Variant Database (COL1A1)	shorturl.at/qsCKU
152	c.1516-1G>T	22i	I	Osteogenesis Imperfecta Variant Database (COL1A1)	shorturl.at/qsCKU
153	c.1615-4C>A	23i	I	Osteogenesis Imperfecta Variant Database (COL1A1)	shorturl.at/qsCKU
154	c.1614+1G>A	23i	I	Osteogenesis Imperfecta Variant Database (COL1A1)	shorturl.at/qsCKU
155	c.1614+1G>A	23i	I	Osteogenesis Imperfecta Variant Database (COL1A1)	shorturl.at/qsCKU
156	c.1614+1G>A	23i	I	Osteogenesis Imperfecta Variant Database (COL1A1)	shorturl.at/qsCKU
157	c.1614+2_1614+3delinsC	23i	IV	Osteogenesis Imperfecta Variant Database (COL1A1)	shorturl.at/qsCKU
158	c.1669-2A>G	24i	II	Osteogenesis Imperfecta Variant Database (COL1A1)	shorturl.at/qsCKU
159	c.1669-1G>C	24i	III	Osteogenesis Imperfecta Variant Database (COL1A1)	shorturl.at/qsCKU
160	c.1767_1767+1insCACAGGTCAAGCT	25i	I	Osteogenesis Imperfecta Variant Database (COL1A1)	shorturl.at/qsCKU
161	c.1767+5G>C	25i	IV	Osteogenesis Imperfecta Variant Database (COL1A1)	shorturl.at/qsCKU
162	c.1767+5G>A	25i	IV	Osteogenesis Imperfecta Variant Database (COL1A1)	shorturl.at/qsCKU
163	c.1768-1G>A	25i	IV	Osteogenesis Imperfecta Variant Database (COL1A1)	shorturl.at/qsCKU
164	c.1768-1G>A	25i	I	Osteogenesis Imperfecta Variant Database (COL1A1)	shorturl.at/qsCKU
165	c.1768-1G>A	25i	I	Osteogenesis Imperfecta Variant Database (COL1A1)	shorturl.at/qsCKU
166	c.1821+1G>T	26i	I	Osteogenesis Imperfecta Variant Database (COL1A1)	shorturl.at/qsCKU
167	c.1821+1G>T	26i	I	Osteogenesis Imperfecta Variant Database (COL1A1)	shorturl.at/qsCKU
168	c.1821+1G>A	26i	I	Osteogenesis Imperfecta Variant Database (COL1A1)	shorturl.at/qsCKU
169	c.1821+1G>A	26i	I	Osteogenesis Imperfecta Variant Database (COL1A1)	shorturl.at/qsCKU
170	c.1821+1G>A	26i	I	Osteogenesis Imperfecta Variant Database (COL1A1)	shorturl.at/qsCKU
171	c.1821+1G>A	26i	IV	Osteogenesis Imperfecta Variant Database (COL1A1)	shorturl.at/qsCKU
172	c.1821+1G>A	26i	I	Osteogenesis Imperfecta Variant Database (COL1A1)	shorturl.at/qsCKU
173	c.1821+1G>A	26i	I	Osteogenesis Imperfecta Variant Database (COL1A1)	shorturl.at/qsCKU
174	c.1821+1G>A	26i	I	Osteogenesis Imperfecta Variant Database (COL1A1)	shorturl.at/qsCKU
175	c.1821+1G>A	26i	IA	Osteogenesis Imperfecta Variant Database (COL1A1)	shorturl.at/qsCKU
176	c.1821+1G>A	26i	III	Osteogenesis Imperfecta Variant Database (COL1A1)	shorturl.at/qsCKU
177	c.1822-2A>C	26i	II	Osteogenesis Imperfecta Variant Database (COL1A1)	shorturl.at/qsCKU
178	c.1822-2A>C	26i	II	Osteogenesis Imperfecta Variant Database (COL1A1)	shorturl.at/qsCKU
179	c.1822-2A>C	26i	II	Osteogenesis Imperfecta Variant Database (COL1A1)	shorturl.at/qsCKU
180	c.1822-1G>A	26i	IA	Osteogenesis Imperfecta Variant Database (COL1A1)	shorturl.at/qsCKU
181	c.1822-2delA	26i	III	Gene mutation spectrum and genotype-phenotype correlation in a cohort of Chinese osteogenesis imperfecta patients revealed by targeted next generation sequencing	10.1007/s00198-017-4143-8
182	c.1822-2A>T	26i	III	Gene mutation spectrum and genotype-phenotype correlation in a cohort of Chinese osteogenesis imperfecta patients revealed by targeted next generation sequencing	10.1007/s00198-017-4143-8
183	c.1821+1 G>C	26i	III	Hybrid minigene splicing assay verifies the pathogenicity of a novel splice site variant in the COL1A1 gene of a chinese patient with osteogenesis imperfecta type I	10.1016/j.injury.2019.10.033
184	c.1875+1G>C	27i	III	Osteogenesis Imperfecta Variant Database (COL1A1)	shorturl.at/qsCKU
185	c.1875+1G>C	27i	II	Osteogenesis Imperfecta Variant Database (COL1A1)	shorturl.at/qsCKU
186	c.1875+1G>A	27i	I	Osteogenesis Imperfecta Variant Database (COL1A1)	shorturl.at/qsCKU
187	c.1875+1G>A	27i	I	Osteogenesis Imperfecta Variant Database (COL1A1)	shorturl.at/qsCKU
188	c.1875+1G>A	27i	III	Osteogenesis Imperfecta Variant Database (COL1A1)	shorturl.at/qsCKU
189	c.1876-2delA	27i	I	Osteogenesis Imperfecta Variant Database (COL1A1)	shorturl.at/qsCKU
190	c.1876-2A>G	27i	I	Osteogenesis Imperfecta Variant Database (COL1A1)	shorturl.at/qsCKU
191	c.1876-2A>G	27i	IV	Osteogenesis Imperfecta Variant Database (COL1A1)	shorturl.at/qsCKU
192	c.1876-2_1876-1delinsCT	27i	IV	Osteogenesis Imperfecta Variant Database (COL1A1)	shorturl.at/qsCKU
193	c.1876-1G>C	27i	IV	Osteogenesis Imperfecta Variant Database (COL1A1)	shorturl.at/qsCKU
194	c.3814+1G>T	27i	I	Hybrid minigene splicing assay verifies the pathogenicity of a novel splice site variant in the COL1A1 gene of a chinese patient with osteogenesis imperfecta type I	10.1016/j.injury.2019.10.033
195	c.3814+1G>T	27i	I	Hybrid minigene splicing assay verifies the pathogenicity of a novel splice site variant in the COL1A1 gene of a chinese patient with osteogenesis imperfecta type I	10.1016/j.injury.2019.10.033
196	c.3814+1G>T	27i	I	Hybrid minigene splicing assay verifies the pathogenicity of a novel splice site variant in the COL1A1 gene of a chinese patient with osteogenesis imperfecta type I	10.1016/j.injury.2019.10.033
197	c.1875+1G>C	27i	III	A novel COL1A1 gene-splicing mutation (c.1875+1G>C) in a Brazilian patient with osteogenesis imperfecta	10.4238/vol8-1gmr563
198	c.1875+1G>A	27i	I	Osteogenesis Imperfecta Variant Database (COL1A1)	shorturl.at/qsCKU
199	c.1875+1G>A	27i	I	Osteogenesis Imperfecta Variant Database (COL1A1)	shorturl.at/qsCKU
200	c.1876-1G>A	27i	I	Osteogenesis Imperfecta Variant Database (COL1A1)	shorturl.at/qsCKU
201	c.1984-5C>A	29i	I	Osteogenesis Imperfecta Variant Database (COL1A1)	shorturl.at/qsCKU
202	c.1984-5delC	29i	I	Osteogenesis Imperfecta Variant Database (COL1A1)	shorturl.at/qsCKU
203	c.1984-2A>C	29i	III	Osteogenesis Imperfecta Variant Database (COL1A1)	shorturl.at/qsCKU
204	c.1984-2A>C	29i	I	Osteogenesis Imperfecta Variant Database (COL1A1)	shorturl.at/qsCKU
205	c.299-2A>G	2i	IV	Gene mutation spectrum and genotype-phenotype correlation in a cohort of Chinese osteogenesis imperfecta patients revealed by targeted next generation sequencing	10.1007/s00198-017-4143-8
206	c.299-5_313del	2i	I	Osteogenesis Imperfecta Variant Database (COL1A1)	shorturl.at/qsCKU
207	c.299-2A>G	2i	IV	Osteogenesis Imperfecta Variant Database (COL1A1)	shorturl.at/qsCKU
208	c.299-1G>C	2i	I	Osteogenesis Imperfecta Variant Database (COL1A1)	shorturl.at/qsCKU
209	c.299-1G>C	2i	I	Osteogenesis Imperfecta Variant Database (COL1A1)	shorturl.at/qsCKU
210	c.299-1G>C	2i	I	Osteogenesis Imperfecta Variant Database (COL1A1)	shorturl.at/qsCKU
211	c.299-1G>C	2i	IV	Osteogenesis Imperfecta Variant Database (COL1A1)	shorturl.at/qsCKU
212	c.2028+1G>A	30i	III	Osteogenesis Imperfecta Variant Database (COL1A1)	shorturl.at/qsCKU
213	c.2028+2T>G	30i	I	Osteogenesis Imperfecta Variant Database (COL1A1)	shorturl.at/qsCKU
214	c.2029-1G>A	30i	III	Osteogenesis Imperfecta Variant Database (COL1A1)	shorturl.at/qsCKU
215	c.2029-1G>A	30i	III	Osteogenesis Imperfecta Variant Database (COL1A1)	shorturl.at/qsCKU
216	c.2127+2T>G	31i	I	Osteogenesis Imperfecta Variant Database (COL1A1)	shorturl.at/qsCKU
217	c.2127+2T>A	31i	I	Osteogenesis Imperfecta Variant Database (COL1A1)	shorturl.at/qsCKU
218	c.2128-1G>C	31i	IV	Osteogenesis Imperfecta Variant Database (COL1A1)	shorturl.at/qsCKU
219	c.2128-1G>A	31i	I	Osteogenesis Imperfecta Variant Database (COL1A1)	shorturl.at/qsCKU
220	c.2128-1G>A	31i	I	Osteogenesis Imperfecta Variant Database (COL1A1)	shorturl.at/qsCKU
221	c.2128-1G>A	31i	I	Osteogenesis Imperfecta Variant Database (COL1A1)	shorturl.at/qsCKU
222	c.2235+1G>A	32i	III	Osteogenesis Imperfecta Variant Database (COL1A1)	shorturl.at/qsCKU
223	c.2235+1G>A	32i	III	Osteogenesis Imperfecta Variant Database (COL1A1)	shorturl.at/qsCKU
224	c.2235+1G>A	32i	III	Osteogenesis Imperfecta Variant Database (COL1A1)	shorturl.at/qsCKU
225	c.2235+5G>C	32i	IV	Osteogenesis Imperfecta Variant Database (COL1A1)	shorturl.at/qsCKU
226	c.2236-2A>G	32i	I	Osteogenesis Imperfecta Variant Database (COL1A1)	shorturl.at/qsCKU
227	c.2343+1G>A	34i	IA	Osteogenesis Imperfecta Variant Database (COL1A1)	shorturl.at/qsCKU
228	c.2451+94G>T	36i	I	Osteogenesis Imperfecta Variant Database (COL1A1)	shorturl.at/qsCKU
229	c.2451+94G>T	36i	I	Osteogenesis Imperfecta Variant Database (COL1A1)	shorturl.at/qsCKU
230	c.2452-2A>G	36i	I	Osteogenesis Imperfecta Variant Database (COL1A1)	shorturl.at/qsCKU
231	c.2452-2A>G	36i	I	Osteogenesis Imperfecta Variant Database (COL1A1)	shorturl.at/qsCKU
232	c.2452-2A>T	36i	I	Osteogenesis Imperfecta Variant Database (COL1A1)	shorturl.at/qsCKU
233	c.2452-1G>A	36i	I	Osteogenesis Imperfecta Variant Database (COL1A1)	shorturl.at/qsCKU
234	c.2452-1G>A	36i	I	Osteogenesis Imperfecta Variant Database (COL1A1)	shorturl.at/qsCKU
235	c.2559+1G>A	37i	I	Osteogenesis Imperfecta Variant Database (COL1A1)	shorturl.at/qsCKU
236	c.2559+1G>A	37i	III	Osteogenesis Imperfecta Variant Database (COL1A1)	shorturl.at/qsCKU
237	c.2559+5G>A	37i	I	Osteogenesis Imperfecta Variant Database (COL1A1)	shorturl.at/qsCKU
238	c.2560-1G>A	37i	I	Osteogenesis Imperfecta Variant Database (COL1A1)	shorturl.at/qsCKU
239	c.2560-1G>A	37i	I	Osteogenesis Imperfecta Variant Database (COL1A1)	shorturl.at/qsCKU
240	c.2667+5G>A	38i	I	Osteogenesis Imperfecta Variant Database (COL1A1)	shorturl.at/qsCKU
241	c.2667+3_2667+6del	39i	IA	Osteogenesis Imperfecta Variant Database (COL1A1)	shorturl.at/qsCKU
242	c.2668-1G>A	39i	IA	Osteogenesis Imperfecta Variant Database (COL1A1)	shorturl.at/qsCKU
243	c.2829+4delA	39i	I	Genotype-phenotype relationship in a large cohort of osteogenesis imperfecta patients with COL1A1 mutations revealed by a new scoring system	10.1097/CM9.0000000000000013
244	c.333+2T>C	3i	I	Osteogenesis Imperfecta Variant Database (COL1A1)	shorturl.at/qsCKU
245	c.333+2T>C	3i	I	Osteogenesis Imperfecta Variant Database (COL1A1)	shorturl.at/qsCKU
246	c.333+2T>C	3i	I	Osteogenesis Imperfecta Variant Database (COL1A1)	shorturl.at/qsCKU
247	c.334-9A>G	3i	I	Osteogenesis Imperfecta Variant Database (COL1A1)	shorturl.at/qsCKU
248	c.2829+1G>A	40i	IV	Osteogenesis Imperfecta Variant Database (COL1A1)	shorturl.at/qsCKU
249	c.2829+3A>C	40i	I	Osteogenesis Imperfecta Variant Database (COL1A1)	shorturl.at/qsCKU
250	c.2830-1G>A	40i	I	Osteogenesis Imperfecta Variant Database (COL1A1)	shorturl.at/qsCKU
251	c.2937+4A>C	41i	III	Osteogenesis Imperfecta Variant Database (COL1A1)	shorturl.at/qsCKU
252	c.3045+1G>A	42i	IA	Osteogenesis Imperfecta Variant Database (COL1A1)	shorturl.at/qsCKU
253	c.3045+1G>A	42i	IV	Osteogenesis Imperfecta Variant Database (COL1A1)	shorturl.at/qsCKU
254	c.3046-2A>G	42i	I	Osteogenesis Imperfecta Variant Database (COL1A1)	shorturl.at/qsCKU
255	c.3046-1G>A	42i	I	Osteogenesis Imperfecta Variant Database (COL1A1)	shorturl.at/qsCKU
256	c.3046-1G>T	42i	I	Osteogenesis Imperfecta Variant Database (COL1A1)	shorturl.at/qsCKU
257	c.3100-2A>G	43i	II	Osteogenesis Imperfecta Variant Database (COL1A1)	shorturl.at/qsCKU
258	c.2835+1G>A	43i	IV	Osteogenesis Imperfecta Variant Database (COL1A1)	shorturl.at/qsCKU
259	c.3207+5G>A	44i	IA	Osteogenesis Imperfecta Variant Database (COL1A1)	shorturl.at/qsCKU
260	c.3207+5G>T	44i	I	Osteogenesis Imperfecta Variant Database (COL1A1)	shorturl.at/qsCKU
261	c.3208-6C>T	44i	III	Osteogenesis Imperfecta Variant Database (COL1A1)	shorturl.at/qsCKU
262	c.3208-2A>C	44i	III	Osteogenesis Imperfecta Variant Database (COL1A1)	shorturl.at/qsCKU
263	c.3208-2_3213del	44i	IV	Osteogenesis Imperfecta Variant Database (COL1A1)	shorturl.at/qsCKU
264	c.3208-1G>A	44i	I	Osteogenesis Imperfecta Variant Database (COL1A1)	shorturl.at/qsCKU
265	c.3208G>A	44i	I	Osteogenesis Imperfecta Variant Database (COL1A1)	shorturl.at/qsCKU
266	c.3207+1G>A	44i	I	Osteogenesis Imperfecta Variant Database (COL1A1)	shorturl.at/qsCKU
267	c.3261+1G>A	45i	II	Osteogenesis Imperfecta Variant Database (COL1A1)	shorturl.at/qsCKU
268	c.3369+5G>C	45i	I	Osteogenesis Imperfecta Variant Database (COL1A1)	shorturl.at/qsCKU
269	c.3262-1G>A	45i	IV	Gene mutation spectrum and genotype-phenotype correlation in a cohort of Chinese osteogenesis imperfecta patients revealed by targeted next generation sequencing	10.1007/s00198-017-4143-8
270	c.3369+1G>C	46i	I	Osteogenesis Imperfecta Variant Database (COL1A1)	shorturl.at/qsCKU
271	c.3423+1G>A	47i	II	Osteogenesis Imperfecta Variant Database (COL1A1)	shorturl.at/qsCKU
272	c.3423+1G>A	47i	II	Osteogenesis Imperfecta Variant Database (COL1A1)	shorturl.at/qsCKU
273	c.3423+2T>A	47i	II	Osteogenesis Imperfecta Variant Database (COL1A1)	shorturl.at/qsCKU
274	c.3424-6C>G	47i	IA	Osteogenesis Imperfecta Variant Database (COL1A1)	shorturl.at/qsCKU
275	c.3424-6C>G	47i	IA	Osteogenesis Imperfecta Variant Database (COL1A1)	shorturl.at/qsCKU
276	c.3424-3C>G	47i	III	Osteogenesis Imperfecta Variant Database (COL1A1)	shorturl.at/qsCKU
277	c.3424-3C>G	47i	III	Osteogenesis Imperfecta Variant Database (COL1A1)	shorturl.at/qsCKU
278	c.3531+1G>C	47i	I	Osteogenesis Imperfecta Variant Database (COL1A1)	shorturl.at/qsCKU
279	c.3531+1G>A	48i	I	Osteogenesis Imperfecta Variant Database (COL1A1)	shorturl.at/qsCKU
280	c.3531+5G>A	48i	I	Osteogenesis Imperfecta Variant Database (COL1A1)	shorturl.at/qsCKU
281	c.3532-4_3532-2del	48i	I	Osteogenesis Imperfecta Variant Database (COL1A1)	shorturl.at/qsCKU
282	c.3532-2A>G	48i	I	Osteogenesis Imperfecta Variant Database (COL1A1)	shorturl.at/qsCKU
283	c.3532-2A>G	48i	IV	Osteogenesis Imperfecta Variant Database (COL1A1)	shorturl.at/qsCKU
284	c.3814+1G>T	48i	I	Genotype-phenotype relationship in a large cohort of osteogenesis imperfecta patients with COL1A1 mutations revealed by a new scoring system	10.1097/CM9.0000000000000013
285	c.4005+1G>A	49i	IV	Genotype-phenotype relationship in a large cohort of osteogenesis imperfecta patients with COL1A1 mutations revealed by a new scoring system	10.1097/CM9.0000000000000013
286	c.370-3_370-1delinsTC	4i	I	Osteogenesis Imperfecta Variant Database (COL1A1)	shorturl.at/qsCKU
287	c.370-3_370-1delinsTC	4i	I	Osteogenesis Imperfecta Variant Database (COL1A1)	shorturl.at/qsCKU
288	c.370-1G>A	4i	I	Osteogenesis Imperfecta Variant Database (COL1A1)	shorturl.at/qsCKU
289	c.4249-4_4249-2del	51i	IV	Osteogenesis Imperfecta Variant Database (COL1A1)	shorturl.at/qsCKU
290	c.471+1G>A	5i	I	Osteogenesis Imperfecta Variant Database (COL1A1)	shorturl.at/qsCKU
291	c.471+1G>A	5i	I	Osteogenesis Imperfecta Variant Database (COL1A1)	shorturl.at/qsCKU
292	c.471+1G>C	5i	I	Osteogenesis Imperfecta Variant Database (COL1A1)	shorturl.at/qsCKU
293	c.471+1G>C	5i	I	Osteogenesis Imperfecta Variant Database (COL1A1)	shorturl.at/qsCKU
294	c.472-2A>G	5i	I	Osteogenesis Imperfecta Variant Database (COL1A1)	shorturl.at/qsCKU
295	c.543+1G>C	6i	I	Osteogenesis Imperfecta Variant Database (COL1A1)	shorturl.at/qsCKU
296	c.543+2T>C	6i	I	Osteogenesis Imperfecta Variant Database (COL1A1)	shorturl.at/qsCKU
297	c.543+4A>T	6i	IV	Osteogenesis Imperfecta Variant Database (COL1A1)	shorturl.at/qsCKU
298	c.543+5G>A	6i	I	Osteogenesis Imperfecta Variant Database (COL1A1)	shorturl.at/qsCKU
299	c.544-2A>G	6i	I	Osteogenesis Imperfecta Variant Database (COL1A1)	shorturl.at/qsCKU
300	c.588+1G>T	7i	IV	Gene mutation spectrum and genotype-phenotype correlation in a cohort of Chinese osteogenesis imperfecta patients revealed by targeted next generation sequencing	10.1007/s00198-017-4143-8
301	c.588+1G>T	7i	IV	Osteogenesis Imperfecta Variant Database (COL1A1)	shorturl.at/qsCKU
302	c.588+1G>A	7i	I	Osteogenesis Imperfecta Variant Database (COL1A1)	shorturl.at/qsCKU
303	c.588+2_588+3insTT	7i	I	Osteogenesis Imperfecta Variant Database (COL1A1)	shorturl.at/qsCKU
304	c.588+4A>T	7i	I	Osteogenesis Imperfecta Variant Database (COL1A1)	shorturl.at/qsCKU
305	c.589-2A>G	7i	I	Osteogenesis Imperfecta Variant Database (COL1A1)	shorturl.at/qsCKU
306	c.3658+5G>A	8i	IV	A 5' splice site mutation affecting the pre-mRNA splicing of two upstream exons in the collagen COL1A1 gene. Exon 8 skipping and altered definition of exon 7 generates truncated pro alpha 1(I) chains with a non-collagenous insertion destabilizing the triple helix	10.1042/bj3020729
307	c.642+1G>A	8i	III	Osteogenesis Imperfecta Variant Database (COL1A1)	shorturl.at/qsCKU
308	c.642+1G>A	8i	IV	Osteogenesis Imperfecta Variant Database (COL1A1)	shorturl.at/qsCKU
309	c.642+1G>A	8i	IV	Osteogenesis Imperfecta Variant Database (COL1A1)	shorturl.at/qsCKU
310	c.642+5G>A	8i	IV	Osteogenesis Imperfecta Variant Database (COL1A1)	shorturl.at/qsCKU
311	c.642+5G>A	8i	I	Osteogenesis Imperfecta Variant Database (COL1A1)	shorturl.at/qsCKU
312	c.642+5G>A	8i	I	Osteogenesis Imperfecta Variant Database (COL1A1)	shorturl.at/qsCKU
313	c.642+5G>A	8i	III	Osteogenesis Imperfecta Variant Database (COL1A1)	shorturl.at/qsCKU
314	c.643-2A>G	8i	I	Osteogenesis Imperfecta Variant Database (COL1A1)	shorturl.at/qsCKU
315	c.697- 2A>G	9i	I	Osteogenesis Imperfecta Variant Database (COL1A1)	shorturl.at/qsCKU
316	c.696+2T>G	9i	I	Osteogenesis Imperfecta Variant Database (COL1A1)	shorturl.at/qsCKU
317	c.697-2A>T	9i	I	Osteogenesis Imperfecta Variant Database (COL1A1)	shorturl.at/qsCKU
318	c.697-2A>G	9i	IV	Osteogenesis Imperfecta Variant Database (COL1A1)	shorturl.at/qsCKU
319	c.697-2A>G	9i	I	Osteogenesis Imperfecta Variant Database (COL1A1)	shorturl.at/qsCKU
320	c.697-2A>G	9i	I	Osteogenesis Imperfecta Variant Database (COL1A1)	shorturl.at/qsCKU
321	c.697-2delA	9i	I	Osteogenesis Imperfecta Variant Database (COL1A1)	shorturl.at/qsCKU
322	c.697-2_697-1del	9i	IV	Osteogenesis Imperfecta Variant Database (COL1A1)	shorturl.at/qsCKU
323	c.697-2_697-1del	9i	I	Osteogenesis Imperfecta Variant Database (COL1A1)	shorturl.at/qsCKU
324	c.697-1G>C	9i	I	Osteogenesis Imperfecta Variant Database (COL1A1)	shorturl.at/qsCKU
325	c.697-1G>T	9i	IV	Osteogenesis Imperfecta Variant Database (COL1A1)	shorturl.at/qsCKU
326	c.697-1G>T	9i	IV	Osteogenesis Imperfecta Variant Database (COL1A1)	shorturl.at/qsCKU
327	c.697-1G>T	9i	I	Osteogenesis Imperfecta Variant Database (COL1A1)	shorturl.at/qsCKU

## Sheet: Sup Tab2
Supplementary table 2. Frequency of osteogenesis imperfecta type and intron or exon location
Osteogenesis Imperfacta type	I	II	III	IV
1i	1.22324	0	0	0.30581
2i	1.22324	0	0	0.917431
3e	0.30581	0	0	0
3i	1.22324	0	0	0
4i	0.917431	0	0	0
5i	1.52905	0	0	0
6i	1.22324	0	0	0.30581
7i	1.22324	0	0	0.611621
8i	0.917431	0	0.611621	1.22324
9e	0	0	0.30581	0.30581
9i	2.75229	0	0	1.22324
10i	2.14067	0	0	0.611621
11i	0.30581	0	1.83486	0
12i	1.52905	0	0.611621	0.611621
13i	1.22324	0	0	0
14e	0	0.30581	0	0
14i	0.611621	0.917431	0.30581	0.30581
15i	2.14067	0	0.30581	1.22324
16e	0.30581	0.30581	0	0
16i	1.52905	0	0.917431	1.22324
17i	5.19878	0	0.917431	0.30581
18e	0.611621	0	0	0
18i	1.83486	0	0	0
19i	3.97554	0	0	1.22324
20i	3.66972	0.611621	0	0
21i	0.917431	0.30581	0	0
22i	0.917431	0	0	0.30581
23e	0.30581	0	0	0
23i	1.22324	0	0	0.30581
24i	0	0.30581	0.30581	0
25i	0.917431	0	0	0.917431
26i	3.0581	0.917431	1.22324	0.30581
27i	3.0581	0.30581	0.917431	0.917431
29i	0.917431	0	0.30581	0
30i	0.30581	0	0.917431	0
31i	1.52905	0	0	0.30581
32e	0.30581	0	0	0
32i	0.30581	0	0.917431	0.30581
34i	0.30581	0	0	0
36i	2.14067	0	0	0
37e	0.30581	0.30581	0	0
37i	1.22324	0	0.30581	0
38i	0.30581	0	0	0
39i	0.917431	0	0	0
40i	0.611621	0	0	0.30581
41i	0	0	0.30581	0
42i	1.22324	0	0	0.30581
43i	0	0.30581	0	0.30581
44i	1.52905	0	0.611621	0.30581
45e	0	0.30581	0	0
45i	0.30581	0.30581	0	0.30581
46i	0.30581	0	0	0
47e	0	0.30581	0	0
47i	0.917431	0.917431	0.611621	0
48e	0.30581	0.30581	0	0
48i	1.52905	0	0	0.30581
49e	0.917431	0	0	0
49i	0	0	0	0.30581
50e	0.30581	0	0	0
51e	0.30581	0	0	0
51i	0	0	0	0.30581
i= intron, e= exon
